# Supplementary material for: Exploring and Mapping Screening Tools for Cognitive Impairment and Traumatic Brain Injury in the Homelessness Context: A Scoping Review
Source: Int J Environ Res Public Health. 2023 Feb 15;20(4):3440. doi: 10.3390/ijerph20043440 (PMC9966671; doi:10.3390/ijerph20043440)
Supplement: Supplementary file 1 [file ijerph-20-03440-s001.zip]

Archive with 1 entries (1 files):
- ijerph-2034243-supplementary.xlsx
