# Supplementary material for: Exploring and Mapping Screening Tools for Cognitive Impairment and Traumatic Brain Injury in the Homelessness Context: A Scoping Review
Source: Int J Environ Res Public Health. 2023 Feb 15;20(4):3440. doi: 10.3390/ijerph20043440 (PMC9966671; doi:10.3390/ijerph20043440)
Supplement: Supplementary file 1 [file ijerph-20-03440-s001.zip › ijerph-2034243-supplementary.xlsx]

## Sheet: Sheet1
ID#	STUDY DETAILS						SAMPLING					OTHER CONDITIONS IDENTIFIED										Action Fluency (verbs)					Adaptive Behaviour Assessment Scale (ABAS)					Addenbrooke’s Cognitive Examination (ACE)					Addenbrooke’s Cognitive Examination III (ACE-III)					Adult memory and Information Processing battery (Information Processing Task B)					Assessment of Motor and Process Skills (AMPS)
Covidence #	Study	Year	Title	Authors	Journal	Country	Homeless population focus	# participants in study	%male	Age Mean (Range)	setting	Schizophrenia/psychotic illness	NOT specifically defined/any other MI	A&D	veteran	Intellectual/learning disability	Length of Homelessness discussed	adverse childhood exp	Frailty / Health problems	Prison/ institutional hx	domestic and family violence	% screened positive	Administered by	time taken for this tool described (Hrs:Min / N)	acceptabilty to consumers discussed?	acceptability to assessor discussed in results?	% screened positive	Administered by	time taken for this tool described (Hrs:Min / N)	acceptabilty to consumers discussed?	acceptability to assessor discussed in results?	% screened positive	Administered by	time taken for this tool described (Hrs:Min / N)	acceptabilty to consumers discussed?	acceptability to assessor discussed in results?	% screened positive	Administered by	time taken for this tool described (Hrs:Min / N)	acceptabilty to consumers discussed?	acceptability to assessor discussed in results?	% screened positive	Administered by	time taken for this tool described (Hrs:Min / N)	acceptabilty to consumers discussed?	acceptability to assessor discussed in results?	% screened positive	Administered by	time taken for this tool described (Hrs:Min / N)
#516	Adams 1996	1996	Psychopathology, social and cognitive functioning in a hostel for homeless women	Adams, C. E.; Pantelis, C.; Duke, P. J.; Barnes, T. R.	British Journal of Psychiatry	UK	women only	64	0	44	Homeless service with accommodation	Y	Y	Y	Y	N	Y	N	N	N	N
#811	Adams 2009	2009	Neuropsychological functioning and attrition rates in outpatient substance dependence treatment	Adams, Sandra M.	THESIS/DISSERTATION	USA	SUD	68	1	45	Homeless service with accommodation	N	N	Y	N	N	N	N	N	N	N
#267	Adshead 2019	2019	The inter-relationship between acquired brain injury, substance use and homelessness; the impact of adverse childhood experiences: an interpretative phenomenological analysis study	Adshead, C. D.; Norman, A.; Holloway, M.	Disability and rehabilitation	UK	co-/multi-morbidity	8	0.5	41	Health service for homeless people - homeless/A&D service	N	N	Y	Y	N	N	N	N	N	N
#40	Andersen 2014	2014	Traumatic brain injury and cognitive impairment in men who are homeless	Andersen, J.; Kot, N.; Ennis, N.; Colantonio, A.; Ouchterlony, D.; Cusimano, M. D.; Topolovec-Vranic, J.	Disability and rehabilitation	Canada	men only	34	1	58.8	Homeless service with accommodation	N	N	N	N	N	Y	N	N	N	N
#803	Bacciardi 2017	2017	Is bipolar disorder associated with tramautic brain injury in the homeless?	Bacciardi, S., Maremmani, A. G. I., Nikoo, N., Cambioli, L., Schütz, C., Jang, K., & Krausz, M.	Rivista di psichiatria	Canada	co-/multi-morbidity	416	0.945	39.93	Housing support program to people at risk/formerly homeless - homeless program: At Home/Chez Soi Study	Y	Y	Y	N	N	N	N	N	N	N
#432	Barak 2003	2003	Characterizing the elderly homeless: a 10-year study in Israel	Barak, Y.; Cohen, A.	Archives of Gerontology & Geriatrics	Israel	older people	98	0.959184	71.7	Homeless support without accommodation - homelessness street outreach	Y	Y	Y	N	N	N	N	N	N	N
#434	Barnes 2015	2015	Characteristics of Traumatic Brain Injuries Sustained Among Veterans Seeking Homeless Services	Barnes, Sean M.; Russell, Leah M.; Hostetter, Trisha A.; Forster, Jeri E.; Devore, Maria D.; Brenner, Lisa A.	Journal of Health Care for the Poor & Underserved	USA	Vets	229	0.961	51.8	General, mixed or unspecified homelessness support - homeless service (veterans)	N	N	N	Y	N	Y	N	N	N	N
#599	Barone 2019	2019	Examining patterns of cognitive impairment among homeless and precariously housed urban youth	Barone, Carmelina; Yamamoto, Aiko; Richardson, Chris G.; Zivanovic, Rebecca; Lin, Daniel; Mathias, Steve	Journal of Adolescence	Canada	young people	44	0.628	21.5	Health service for homeless people - homeless+MH	Y	Y	Y	N	Y	N	N	N	N	N
#569	Benda 2004	2004	Gender Differences in the Rehospitalization of Substance Abusers Among Homeless Military Veterans.	Benda, Brent B.	Journal of Drug Issues	USA	Vets MH/SUD	625	0.504	41.2	Other health service - health service (veterans)	Y	Y	Y	Y	N	N	Y	N	Y	Y
#309	Bousman 2010	2010	Homelessness and neuropsychological impairment: preliminary analysis of adults entering outpatient psychiatric treatment	Bousman, C. A.; Twamley, E. W.; Vella, L.; Gale, M.; Norman, S. B.; Judd, P.; Everall, I. P.; Heaton, R. K.	Journal of Nervous & Mental Disease	USA	MH	50	0.56	43	Mental Health /SUD Treatment Service - Health service (A&D/Psych)	Y	Y	Y	N	N	N	N	N	N	N	not stated - collated result	research assistants	N	N	N
#400	Bremner 1996	1996	Cognitive function and duration of rooflessness in entrants to a hostel for homeless men	Bremner, A. J.; Duke, P. J.; Nelson, H. E.; Pantelis, C.; Barnes, T. R. E.	British Journal of Psychiatry	UK	men only	62	1	not stated	Homeless service with accommodation	Y	Y	Y	N	N	Y	N	N	N	N																					? Collated result	clinician	N	N	N
#32	Brenner 2017	2017	Traumatic brain injury, psychiatric diagnoses, and suicide risk among Veterans seeking services related to homelessness	Brenner, Lisa A.; Hostetter, Trisha A.; Barnes, Sean M.; Stearns-Yoder, Kelly A.; Soberay, Kelly A.; Forster, Jeri E.	Brain Injury	USA	Vets MH/SUD	309	0.961	52.3	Other health service - Health service (veterans)	Y	Y	Y	Y	N	N	N	N	N	N
#417	Brocht 2020	2020	A clinical description of strategies to address traumatic brain injury experienced by homeless patients at Baltimore's medical respite program.	Brocht, Chauna; Sheldon, Phill; Synovec, Caitlin	Work	USA	adults	NA	NA	NA	Health service for homeless people	N	N	N	N	N	N	N	N	N	N
#561	Brown 2012	2012	Geriatric syndromes in older homeless adults	Brown, R. T.; Kiely, D. K.; Bharel, M.; Mitchell, S. L.; Brown, Rebecca T.; Kiely, Dan K.; Bharel, Monica; Mitchell, Susan L.	JGIM: Journal of General Internal Medicine	USA	older people	247	0.802	56	Homeless service with accommodation	N	Y	Y	N	N	Y	N	N	N	N
#564	Brown 2017	2017	Geriatric Conditions in a Population-Based Sample of Older Homeless Adults	Brown, Rebecca T.; Hemati, Kaveh; Riley, Elise D.; Lee, Christopher T.; Ponath, Claudia; Tieu, Lina; Guzman, David; Kushel, Margot B.	Gerontologist	USA	older people	350	0.771	58	Homeless service with accommodation	N	Y	Y	N	N	Y	Y	Y	N	N
#137	Buhrich 2000	2000	Prevalence of cognitive impairment among homeless people in inner Sydney	Buhrich, N.; Hodder, T.; Teesson, M.	Psychiatric Services	Australia	men only	204	0.759804	42.6	Homeless service with accommodation	Y	N	Y	N	N	Y	N	N	N	N
#767	Bymaster 2017	1993	Age at onset of alcoholism as a predictor of homelessness and drinking severity	Castaneda, Ricardo; Lifshutz, Harold; Galanter, Marc; Franco, Hugo	Journal of Health Care for the Poor & Underserved	USA	adults	127	0.685	48	Health service for homeless people - Homeless medical clinic	N	Y	Y	N	Y	N	Y	Y	N	Y
#441	Caplan 2006	2006	Change in neurocognition by housing type and substance abuse among formerly homeless seriously mentally ill persons.	Caplan, Brina; Schutt, Russell K.; Turner, Winston M.; Goldfinger, Stephen M.; Seidman, Larry J.	Schizophrenia Research	USA	MH	112	0.712	not stated	Health service for homeless people - homeless health service	Y	Y	Y	N	N	N	N	N	N	N
#623	Castaneda 1993	1993	Age at onset of alcoholism as a predictor of homelessness and drinking severity	Castaneda, Ricardo; Lifshutz, Harold; Galanter, Marc; Franco, Hugo	Journal of Addictive Diseases	USA	SUD	50	1	43	Mental Health /SUD Treatment Service - Health service (A&D/Psych)	N	N	N	N	N	N	N	N	N	N
#581	Chang 2015	2015	Factors associated with community participation among individuals who have experienced homelessness	Chang, F. H.; Helfrich, C. A.; Coster, W. J.; Rogers, E. S.	International Journal of Environmental Research and Public Health	USA	adults	120	0.6167	48.76	General, mixed or unspecified homelessness support	N	Y	Y	N	N	Y	N	N	N	N
#404	Cotman 1997	1997	Cognitive deficits and their remediation in the homeless	Cotman, A.; Sandman, C.	Journal of Cognitive Rehabilitation	USA	adults	24	0.541667	30.6	Homeless service with accommodation - homelessness transitional accomm program	N	Y	Y	N	Y	N	N	N	N	N
#106	Dams-O'Connor 2014	2014	Screening for Traumatic Brain Injury: Findings and Public Health Implications	Dams-O'Connor, Kristen; Cantor, Joshua B.; Brown, Margaret; Dijkers, Marcel P.; Spielman, Lisa A.; Gordon, Wayne A.	Journal of Head Trauma Rehabilitation	USA	adults	111	not stated	not stated	other - diverse community settings	N	N	N	N	N	N	N	N	N	N
#148	Davidson 2007	2007	Prefrontal cortical function in the adult chronically homeless	Davidson, Dale	THESIS/DISSERTATION	USA	adults	30	0.5	42	Homeless service with accommodation	N	N	N	N	N	Y	N	N	N	N
#278	Davidson 2014	2014	Indications of Reduced Prefrontal Cortical Function in Chronically Homeless Adults	Davidson, Dale; Chrosniak, Linda; Wanschura, Patricia; Flinn, Jane	Community Mental Health Journal	USA	adults	46	0.5	42	Homeless service with accommodation	N	N	N	N	N	Y	N	N	N	N
#813	Duerksen 1994	1994	Differences between domiciled and undomiciled men on measures of executive functioning	Duerksen, C. L.	THESIS/DISSERTATION	USA	adults	28	1	37.9	Homeless service with accommodation	N	Y	Y	N	N	Y	N	N	Y	N
#476	Distefano 2020	2020	Autonomy support in parents and young children experiencing homelessness: A mixed method approach	Distefano, Rebecca	THESIS/DISSERTATION	USA	adults	100	0.06	28.77	Homeless service with accommodation	N	N	N	N	N	Y	N	N	N	N
#464	Durbin 2018	2018	Borderline Intellectual Functioning and Lifetime Duration of Homelessness among Homeless Adults with Mental Illness	Durbin, Anna; Lunsky, Yona; Nisenbaum, Rosane; Hwang, Stephen W.; O'Campo, Patricia; Stergiopoulos, Vicky	Healthcare Policy	Canada	co-/multi-morbidity	172	0.657	not stated	Housing support program to people at risk/formerly homeless - homeless program: At Home/Chez Soi Study	Y	Y	Y	N	Y	Y	N	Y	Y	N
#53	Fichter 2005	2005	Three year course and outcome of mental illness in homeless men - A prospective longitudinal study based on a representative sample	Fichter, M. M.; Quadflieg, N.	European Archives of Psychiatry and Clinical Neuroscience	Germany	men only	185	1	45.3	General, mixed or unspecified homelessness support - Street outreach (from researchers, to disengaged primary homeless population) and homelessness programs	Y	Y	Y	N	N	N	N	N	N	N
#808	Foulks 1990	1990	Neuropsychological Testing of Homeless Mentally Ill Veterans	Foulks, E. F., McCown, W. G., Duckworth, M., & Sutker, P. B.	Psychiatric Services	USA	MH	30	1	42.2	Homeless support without accommodation - homeless outreach	N	Y	N	Y	N	Y	N	N	N	N
#583	Gabrielian 2015	2015	Factors affecting exits from homelessness among persons with serious mental illness and substance use disorders	Gabrielian, S.; Bromley, E.; Hellemann, G. S.; Kern, R. S.; Goldenson, N. I.; Danley, M. E.; Young, A. S.	Journal of Clinical Psychiatry	USA	Vets MH/SUD	36	1	52.6	Homeless service with accommodation - Residential rehabilitation program for homeless adults	Y	Y	Y	Y	N	Y	N	N	N	N
#122	Gabrielian 2019	2019	Problem solving skills and deficits among homeless veterans with serious mental illness.	Gabrielian, Sonya; Bromley, Elizabeth; Hamilton, Alison B.; Vu, Van T.; Alexandrino, Adrian, Jr.; Koosis, Ella; Young, Alexander S.	American Journal of Orthopsychiatry	USA	co-/multi-morbidity	40	0.875	52.3	Housing support program to people at risk/formerly homeless - Housing support (VA)	Y	Y	Y	Y	N	Y	N	N	N	N
#461	Gargaro 2016	2016	Brain Injury in Persons With Serious Mental Illness Who Have a History of Chronic Homelessness: Could This Impact How Services Are Delivered?	Gargaro, Judith; Gerber, Gary J.; Nir, Pamela	Canadian Journal of Community Mental Health	Canada	MH	48	0.69	43.4	Health service for homeless people - MH Assertive Community Treatment Team servicing people who are homeless	Y	Y	Y	N	N	N	N	N	N	N
#596	Gash 2010	2010	Examining the relationship between spiritual resources, self-efficacy, life attitudes, cognition, and personal characteristics of homeless African American women	Gash, Jean	THESIS/DISSERTATION	USA	women only	159	0	45.18	Homeless service with accommodation	N	Y	Y	N	N	Y	N	Y	N	N
#212	Gicas 2014	2014	Neurocognitive profiles of marginally housed persons with comorbid substance dependence, viral infection, and psychiatric illness	Gicas, K. M.; Vila-Rodriguez, F.; Paquet, K.; Barr, A. M.; Procyshyn, R. M.; Lang, D. J.; Smith, G. N.; Baitz, H. A.; Giesbrecht, C. J.; Montaner, J. S.; Krajden, M.; Krausz, M.; MacEwan, G. W.; Panenka, W. J.; Honer, W. G.; Thornton, A. E.	Journal of clinical and experimental neuropsychology	Canada	adults	249	?	0.435	General, mixed or unspecified homelessness support - Hotel Study (observational study of people homeless and marginally housed)	Y	Y	Y	N	N	N	N	Y	N	N
#394	Gicas 2019	2019	Cognitive profiles and associated structural brain networks in a multimorbid sample of marginalized adults.	Gicas, Kristina M.; Jones, Andrea A.; Panenka, William J.; Giesbrecht, Chantelle; Lang, Donna J.; Vila-Rodriguez, Fidel; Leonova, Olga; Barr, Alasdair M.; Procyshyn, Ric M.; Su, Wayne; Rauscher, Alexander; Vertinsky, A. Talia; Buchanan, Tari; MacEwan, G. William; Thornton, Allen E.; Honer, William G.	PLoS ONE [Electronic Resource]	Canada	adults	208	0.824	0.426	General, mixed or unspecified homelessness support - Hotel Study (observational study of people homeless and marginally housed)	Y	N	Y	N	N	N	N	Y	N	N
#8	Gicas 2019	2019	Volumes of the Hippocampal Formation Differentiate Component Processes of Memory in a Community Sample of Homeless and Marginally Housed Persons	Gicas, K. M.; Thornton, A. E.; Waclawik, K.; Wang, N.; Jones, A. A.; Panenka, W. J.; Lang, D. J.; Smith, G. N.; Vila-Rodriguez, F.; Leonova, O.; Barr, A. M.; Procyshyn, R. M.; Buchanan, T.; Su, W.; Vertinsky, A. T.; Rauscher, A.; MacEwan, G. W.; Honer, W. G.	Archives of clinical neuropsychology : the official journal of the National Academy of Neuropsychologists	Canada	adults	227	0.79	40.9	General, mixed or unspecified homelessness support - Hotel Study (observational study of people homeless and marginally housed)	Y	N	Y	N	N	Y	N	N	N	N
#139	Gilchrist 2005	2005	Prevalence of alcohol related brain damage among homeless hostel dwellers in Glasgow	Gilchrist, G.; Morrison, D. S.	European Journal of Public Health	UK (Scotland)	adults	266	0.89	53	Homeless service with accommodation	N	Y	N	N	N	N	N	N	N	N											0.823308	not described	N	N	N
#199	Gonzalez 2001	2001	Neuropsychological evaluation of higher functioning homeless persons: a comparison of an abbreviated test battery to the mini-mental state exam	Gonzalez, E. A.; Dieter, J. N.; Natale, R. A.; Tanner, S. L.	Journal of Nervous & Mental Disease	USA	adults	60	0.6	39.8	Health service for homeless people - medical service for homeless people	Y	Y	Y	N	N	N	N	Y	N	N
#765	Gouveia 2017	2010	Family reintegration of homeless in Maputo and Matola: a descriptive study	Hegerty, Sara Murray	International Journal of Mental Health Systems	Mozambique	MH	71	0.93	37.83	Mental Health /SUD Treatment Service - psychiatric hospital	Y	Y	Y	N	Y	N	N	N	N	N
#797	Heckert 1999	2010	Lifetime prevalence of mental disorders among homeless people in a southeast city in Brazil.	Hegerty, Sara Murray	European Archives of Psychiatry and Clinical Neuroscience	Brazil	adults	83	0.855		General, mixed or unspecified homelessness support	Y	Y	Y	N	Y	Y	Y	Y	N	N
#196	Hegerty 2010	2010	The neuropsychological functioning of men residing in a homeless shelter	Hegerty, Sara Murray	THESIS/DISSERTATION	USA	men only	51	1	46.37	Homeless service with accommodation	N	Y	Y	Y	N	Y	N	Y	N	N
#566	Henwood 2019	2019	Geriatric Conditions Among Formerly Homeless Older Adults Living in Permanent Supportive Housing	Henwood, B. F.; Lahey, J.; Rhoades, H.; Pitts, D. B.; Pynoos, J.; Brown, R. T.	JGIM: Journal of General Internal Medicine	USA	older people	237	0.87	57.7	Housing support program to people at risk/formerly homeless - permanent supportive housing agencies	N	Y	Y	Y	N	Y	N	Y	N	N
#582	Hurstak 2017	2017	Factors associated with cognitive impairment in a cohort of older homeless adults: Results from the HOPE HOME study	Hurstak, E.; Johnson, J. K.; Tieu, L.; Guzman, D.; Ponath, C.; Lee, C. T.; Jamora, C. W.; Kushel, M.	Drug and Alcohol Dependence	USA	older people	350	0.767	58	General, mixed or unspecified homelessness support - HOPE HOME study homelessness programs	N	Y	Y	N	N	Y	N	Y	N	N
#109	Hux 2009	2009	Screening for traumatic brain injury	Hux, K.; Schneider, T.; Bennett, K.	Brain Injury	USA	adults	240	0.1398	36.36	Homeless service with accommodation	N	Y	N	N	N	N	N	N	N	N
#331	Hwang 2008	2008	The effect of traumatic brain injury on the health of homeless people	Hwang, S. W.; Colantonio, A.; Chiu, S.; Tolomiczenko, G.; Kiss, A.; Cowan, L.; Redelmeier, D. A.; Levinson, W.; Hwang, Stephen W.; Colantonio, Angela; Chiu, Shirley; Tolomiczenko, George; Kiss, Alex; Cowan, Laura; Redelmeier, Donald A.; Levinson, Wendy	CMAJ: Canadian Medical Association Journal	Canada	adults	904	0.664823	37.4	Homeless service with accommodation	N	Y	Y	N	N	Y	N	N	N	N
#292	Joyce 2009	2009	Identification of cognitive impairment and mental illness in elderly homeless men: Before and after access to primary health care	Joyce, D. P.; Limbos, M.	Canadian Family Physician	Canada	older people	29	1	66.4	Homeless service with accommodation	Y	Y	Y	N	N	Y	N	N	N	N
#301	Keigher 1992	1992	Housing emergencies and the etiology of homelessness among the urban elderly	Keigher, S. M.; Greenblatt, S.	Gerontologist	USA	older people	115	0.576333	74.99	General, mixed homelessness - major city emergency service program in Chicago, the agency charged with coordinating the city shelter clearinghouse, key homelessness services, and homelessness policy.	N	Y	Y	N	N	N	N	N	N	N
#770	Keyser 2010	2010	Co-occurring Disorders and Learning Difficulties: Client Perspectives From Two Community-Based Programs.	Keyser, D. R., Mathiesen, S. G.	Psychiatric Services	USA	MH	37	0.525	46.5	Mental Health /SUD Treatment Service - mental health community services recovery centre/clubhouse	N	Y	Y	N	Y	Y	N	N	N	N
#70	Lafferty 2014	2014	Suicide risk in homeless veterans with traumatic brain injury	Lafferty, Briana	THESIS/DISSERTATION	USA	vets	122	not stated		General, mixed or unspecified homelessness support - National Center for Homelessness Among Veterans & 3x VAs	Y	Y	Y	Y	N	N	N	N	N	N
#421	Llerena 2018	2018	Clinical and cognitive correlates of unsheltered status in homeless persons with psychotic disorders	Llerena, K.; Gabrielian, S.; Green, M. F.	Schizophrenia Research	USA	MH	76	0.947	48.97	General, mixed or unspecified homelessness support - supported housing waitlist	Y	N	Y	Y	N	N	N	N	N	N
#399	Lo 2001	2001	Cognitive functioning in a homeless population: The relationship of multiple traumatic brain injuries to neuropsychological test scores	Lo, Paul Chun	THESIS/DISSERTATION	USA	MH	128	0.641	41.6	Other health service - neuropsychology clinic	N	N	N	N	N	N	N	N	N	N
#235	Lovisi 2003	2003	Mental illness in an adult sample admitted to public hostels in the Rio de Janeiro metropolitan area, Brazil	Lovisi, G. M.; Mann, A. H.; Coutinho, E.; Morgado, A. F.	Social Psychiatry and Psychiatric Epidemiology	Brazil	adults	319	0.758	44.8	Homeless service with accommodation	Y	Y	Y	N	N	Y	N	N	N	N
#624	Mackelprang 2014	2014	Adverse Outcomes Among Homeless Adolescents and Young Adults Who Report a History of Traumatic Brain Injury	Mackelprang, Jessica L.; Harpin, Scott B.; Grubenhoff, Joseph A.; Rivara, Frederick P.	American Journal of Public Health	USA	young people	2732	0.367	21.8	General, mixed or unspecified homelessness support	Y	Y	Y	Y	Y	Y	Y	N	Y	N
#505	Mahmood 2021	2021	Rates of Cognitive and Functional Impairments Among Sheltered Adults Experiencing Homelessness	Mahmood, Z.; Vella, L.; Maye, J. E.; Keller, A. V.; Van Patten, R.; Clark, J. M. R.; Twamley, E. W.	Psychiatric services	USA	adults	100	0.81	48.9	Homeless service with accommodation	N	Y	Y	Y	N	N	N	N	Y	N
#641	Manthorpe 2019	2019	Service provision for older homeless people with memory problems: a mixed-methods study	Manthorpe, J.; Samsi, K.; Joly, L.; Crane, M.; Gage, H.; Bowling, A.; Nilforooshan, R.	Health and Social Care Delivery Research	UK	older people	42	0.870968	56.5	Homeless service with accommodation	Y	Y	Y	N	N	Y	N	Y	N	N																47.6 (+19% borderline)	Consultant psychiatrist/registrar/psychologist	20minutes	Y	Y
#809	Medalia 2003	2003	Rehab Rounds: Cognitive Remediation in the Supportive Housing Setting	Medalia, A., Herlands, T., & Baginsky, C.	Psychiatric Services	USA	adults	12	not stated	48.3	General, mixed homelessness - learning centre / supportive housing facility for people who are homeless and have mental illness	N	N	N	N	N	N	N	N	N	N
#392	Medalia 2017	2017	Cognitive Skills Training for Homeless Transition-Age Youth: Feasibility and Pilot Efficacy of a Community Based Randomized Controlled Trial	Medalia, A.; Saperstein, A. M.; Huang, Y.; Lee, S.; Ronan, E. J.	Journal of Nervous & Mental Disease	USA	young people	91	0.4651	20	Housing support program to people at risk/formerly homeless - youth	N	Y	Y	N	Y	N	N	N	N	N
#334	Mejia-Lancheros 2020	2020	Effect of Housing First on violence-related traumatic brain injury in adults with experiences of homelessness and mental illness: findings from the at Home/Chez Soi randomised trial, Toronto site	Mejia-Lancheros, C.; Lachaud, J.; Stergiopoulos, V.; Matheson, F. I.; Nisenbaum, R.; O'Campo, P.; Hwang, S. W.	BMJ Open	Canada	MH	381	0.68	40.6	Housing support program to people at risk/formerly homeless - housing first support program	N	Y	Y	N	N	Y	N	Y	N	N
#271	Monn 2016	2016	Intergenerational processess in homeless families linking parent executive function, parenting quality, and child executive function	Monn, Amy Rachel	THESIS/DISSERTATION	USA	adults	105	0.055	30.53	Homeless service with accommodation	N	N	N	N	N	Y	Y	N	N	N
#350	Munoz 1998	1998	Differential patterns of mental disorders among the homeless in Madrid (Spain) and Los Angeles (USA)	Munoz, M.; Vazquez, C.; Koegel, P.; Sanz, J.; Burnam, M. A.	Social Psychiatry and Psychiatric Epidemiology	Spain/USA	adults	1825	0.8	39.4	General, mixed or unspecified homelessness support	Y	Y	N	N	N	Y	N	N	N	N
#801	Nikoo 2011	2011	Chronic Physical Health Conditions among Homeless	Nikoo, N., Motamed, M., Nikoo, M. A., Strehlau, V., Neilson, E., Saddicha, S. & Krausz, M.	Journal of Health Disparities Research and Practice	Canada	adults	500	0.598	37.9	Homeless service with accommodation	N	N	N	N	N	N	N	Y	N	N
#280	Nikoo 2017	2017	Incidence and Associated Risk Factors of Traumatic Brain Injury in a Cohort of Homeless and Vulnerably Housed Adults in 3 Canadian Cities	Nikoo, M.; Gadermann, A.; To, M. J.; Krausz, M.; Hwang, S. W.; Palepu, A.	Journal of Head Trauma Rehabilitation	Canada	adults	825	0.676	42.2	General, mixed or General, mixed or unspecified homelessness support (HHiT study - homeless and vulnerably housed (recently homeless) people)	N	Y	Y	N	N	Y	N	N	N	N
#130	Nishio 2015	2015	Prevalence of mental illness, cognitive disability, and their overlap among the homeless in Nagoya, Japan	Nishio, A.; Yamamoto, M.; Horita, R.; Sado, T.; Ueki, H.; Watanabe, T.; Uehara, R.; Shioiri, T.	PLoS ONE [Electronic Resource]	Japan	adults	114	0.93	0.54	General, mixed or unspecified homelessness support	Y	Y	Y	N	N	Y	N	N	N	N
#446	Nishio 2017	2017	Causes of homelessness prevalence: Relationship between homelessness and disability	Nishio, A.; Horita, R.; Sado, T.; Mizutani, S.; Watanabe, T.; Uehara, R.; Yamamoto, M.	Psychiatry and Clinical Neurosciences	Japan	adults	114	0.929825	0.54	other - social welfare agency	Y	Y	Y	N	N	N	N	N	N	N
#769	Oakes 2008	2008	Intellectual disability in homeless adults: A prevalence study	Oakes, P. D., R. C.	Journal of Intellectual Disabilities	UK	adults	50	0.66	33.612	Other health service - PCT-run general practice	N	N	N	N	Y	N	N	N	N	N						12% *used with file review to confirm WASI assessment data	not stated	N	N	N
#126	Oddy 2012	2012	The prevalence of traumatic brain injury in the homeless community in a UK city	Oddy, M.; Moir, J. F.; Fortescue, D.; Chadwick, S.	Brain Injury	UK	adults	100	0.75	32.73(SD12.3)	Homeless service with accommodation	N	N	N	N	N	N	N	N	N	N
#325	Okamura 2017	2017	Elderly men in Tokyo homeless shelters who are suspected of having cognitive impairment	Okamura, Tsuyoshi; Awata, Shuichi; Ito, Kae; Takiwaki, Ken; Matoba, Yuki; Niikawa, Hirotoshi; Tachimori, Hisateru; Takeshima, Tadashi	Psychogeriatrics:The Official Journal of the Japanese Psychogeriatric Society	Japan	older people	51	1	72.8 +/-5.9	Homeless service with accommodation	Y	Y	Y	N	N	N	N	N	N	N
#119	Palladino 2017	2017	Risk of Suicide Among Veterans with Traumatic Brain Injury Experiencing Homelessness	Palladino, B.; Montgomery, A. E.; Sommers, M.; Fargo, J. D.	Journal of Military & Veterans' Health	USA	vets	103	1	53.73 (29-79)	General, mixed or unspecified homelessness support - Homeless Support (VA)	Y	Y	Y	Y	N	Y	N	N	N	N
#217	Pluck 2011	2011	Neurobehavioural and cognitive function is linked to childhood trauma in homeless adults	Pluck, Graham; Kwang-Hyuk, Lee; David, Rajan; Macleod, Diana C.; Spence, Sean A.; Parks, Randolph W.	British Journal of Clinical Psychology	UK	adults	55	0.8	34.3(18-53)	Homeless service with accommodation	N	N	Y	N	N	Y	Y	N	N	N
#204	Pluck 2012	2012	Neuropsychological and Cognitive Performance of Homeless Adults	Pluck, G.; Lee, K. H.; David, R.; Spence, S. A.; Parks, R. W.	Canadian Journal of Behavioural Science-Revue Canadienne Des Sciences Du Comportement	UK	MH	80	0.8375	35.2(SD9.2)	General, mixed or unspecified homelessness support	Y	Y	Y	N	N	Y	N	N	Y	N
#310	Pluck 2015	2015	Homelessness and cognitive impairment: An exploratory study in Tokyo, Japan	Pluck, G.; Nakakarumai, M.; Sato, Y.	East Asian Archives of Psychiatry	Japan	men only	16	1	51.5 (SD11)	Homeless service with accommodation - homeless service (skills development)	N	Y	Y	N	N	Y	N	N	N	N
#257	Pluck 2020	2020	Language ability and adult homelessness	Pluck, Graham; Barajas, Brittany M.; Hernandezâ€Rodriguez, JosÃ© L.; MartÃ­nez, MarÃ­a A.	International Journal of Language & Communication Disorders	Equador	adults	17	0.9412	46.06(SD12.47)	General, mixed or unspecified homelessness support - homeless service	N	Y	Y	N	N	Y	N	N	N	N
#607	Raphael-Greenfield 2012	2012	Assessing Executive and Community Functioning Among Homeless Persons with Substance Use Disorders Using the Executive Function Performance Test	Raphael-Greenfield, Emily	Occupational Therapy International	USA	SUD	60	0.915	48.9	Housing support program to people at risk/formerly homeless - housing first support program	Y	Y	Y	N	N	Y	N	N	N	N
#145	Rogans-Watson 2020	2020	Premature frailty, geriatric conditions and multimorbidity among people experiencing homelessness: a cross-sectional observational study in a London hostel	Rogans-Watson, R.; Shulman, C.; Lewer, D.; Armstrong, M.; Hudson, B.	Housing Care and Support	UK	adults	33	0.91	55.7(SD10)	Homeless service with accommodation - homeless hotel	N	N	Y	N	N	Y	N	Y	N	N
#178	Rogoz 2016	2016	Older people experiencing homelessness show marked impairment on tests of frontal lobe function	Rogoz, Astrid; Burke, David	International Journal of Geriatric Psychiatry	Australia	older people	171	0.842	55.04 (45-93)	General, mixed or unspecified homelessness support	Y	Y	Y	N	N	Y	N	Y	N	N
#810	Rohde 1999	1999	IQ scores among homeless older adolescents: characteristics of intellectual performance and associations with psychosocial functioning	Rohde, P., Noell, J., & Ochs, L.	Journal of Adolescence	USA	young people	50	0.5	18.3 (16-21)%	Homeless support without accommodation - homeless outreach program	N	Y	Y	N	N	Y	Y	Y	Y	N
#597	Roy 2020	2020	Examining the Cognitive and Mental Health Related Disability Rates Among the Homeless: Policy Implications of Changing the Definition of Disability in Ontario	Roy, Sylvain; Svoboda, Tomislav; Issacs, Barry; Budin, Radek; Sidhu, Arjan; Biss, RenÃ‰E K.; Lew, Brendan; Connelly, J. O.	Canadian Psychology	Canada	adults	1872	0.69	48.8 (17-87)	Homeless service with accommodation	Y	Y	N	N	N	N	N	N	N	N
#444	Russell 2013	2013	Challenges associated with screening for traumatic brain injury among US veterans seeking homeless services	Russell, L. M.; Devore, M. D.; Barnes, S. M.; Forster, J. E.; Hostetter, T. A.; Montgomery, A. E.; Casey, R.; Kane, V.; Brenner, L. A.	American Journal of Public Health	USA	vets	678	0.947	51.9(SD 9.8)	Other health service - Health service (veterans)	N	N	N	Y	N	N	N	N	N	N
#781	San Agustin 1999	1999	The-montefiore-community-childrens	San Agustin, M., Cohen, P., Rubin, D. H., Cleary, S. D., Erickson, C. J., & Allen, J. K.	Journal of Urban Health: Bulletin of the New York Academy of Medicine	USA	women only	82	0	30.2 (SD 5.9)	Homeless service with accommodation	N	Y	N	N	N	N	N	N	N	N
#405	Saperstein 2014	2014	Cognitive deficit and mental health in homeless transition-age youth	Saperstein, A. M.; Lee, S.; Ronan, E. J.; Seeman, R. S.; Medalia, A.	Pediatrics	USA	young people	67	0.515	20.46(18-24)	General, mixed or unspecified homelessness support - Homeless service (youth)	N	Y	Y	N	Y	N	Y	N	N	N
#38	Schmitt 2017	2017	Traumatic Brain Injury in a Community-Based Cohort of Homeless and Vulnerably Housed Individuals	Schmitt, T.; Thornton, A. E.; Rawtaer, I.; Barr, A. M.; Gicas, K. M.; Lang, D. J.; Vertinsky, A. T.; Rauscher, A.; Procyshyn, R. M.; Buchanan, T.; Cheng, A.; MacKay, S.; Leonova, O.; Langheimer, V.; Field, T. S.; Heran, M. K.; Vila-Rodriguez, F.; O'Connor, T. A.; MacEwan, G. W.; Honer, W. G.; Panenka, W. J.	Journal of Neurotrauma	Canada	adults	283	0.770732	43.5(SD 9.8)	Housing support program to people at risk/formerly homeless - single room occupancy housing	N	Y	Y	N	N	Y	N	Y	N	N
#117	Schutt 2007	2007	The role of neurocognition and social context in predicting community functioning among formerly homeless seriously mentally ill persons	Schutt, R. K.; Seidman, L. J.; Caplan, B.; Martsinkiv, A.; Goldfinger, S. M.	Schizophrenia Bulletin	USA	MH	112	0.712	37.5(SD 8.1)	Homeless service with accommodation	Y	Y	Y	N	N	N	N	N	N	N
#777	Seidman 1997	1997	Neuropsychological Function in Homeless Mentally Ill Individuals	Seidman, L. J., Caplan, B. B., Tolomiczenko, G. S., Turner, W., Penk, W., Schutt, R. K., Goldfinger, S. M.	Journal of Nervous & Mental Disease	USA	MH	116	0.724	37.6	Homeless service with accommodation	Y	Y	Y	N	N	Y	N	N	N	N
#333	Seidman 2003	2003	The Effect of Housing Interventions on Neuropsychological Functioning Among Homeless Persons With Mental Illness.	Seidman, Larry J.; Schutt, Russell K.; Caplan, Brina; Tolomiczenko, George S.; Turner, Winston M.; Goldfinger, Stephen M.	Psychiatric Services	USA	MH	112	0.712	37.5(SD 8.1)	Homeless service with accommodation	N	Y	Y	N	N	Y	N	N	N	N
#618	Soar 2016	2016	Alcohol Gel Ingestion Among Homeless Eastern and Central Europeans in London: Assessing the Effects on Cognitive Functioning and Psychological Health	Soar, Kirstie; Papaioannou, Grammati; Dawkins, Lynne	Substance Use & Misuse	UK	CALD/BME	45	1	43.21 (alcohol gel-ingesting); 39.43 (alcohol only); 31.42 (control)	Homeless support without accommodation - homelessness resource centre	N	Y	Y	N	N	N	N	N	N	N
#197	Solliday-Mcroy 2002	2002	Neuropsychological functioning of homeless men in shelter: An exploratory study	Solliday-Mcroy, Cindy L.	THESIS/DISSERTATION	USA	men only	75	1	40.67 (20-63)	Homeless service with accommodation	Y	Y	Y	N	N	Y	N	N	N	N
#198	Solliday-McRoy 2004	2004	Neuropsychological functioning of homeless men	Solliday-McRoy, C.; Campbell, T. C.; Melchert, T. P.; Young, T. J.; Cisler, R. A.	Journal of Nervous & Mental Disease	USA	men only	90	1	40.96	Homeless service with accommodation	Y	Y	Y	N	N	Y	N	N	N	N
#424	Song 2018	2018	Childhood Trauma and Lifetime Traumatic Brain Injury Among Individuals Who Are Homeless	Song, M. J.; Nikoo, M.; Choi, F.; Schutz, C. G.; Jang, K.; Krausz, R. M.	Journal of Head Trauma Rehabilitation	Canada	adults	487	0.577	37.8816	General, mixed or unspecified homelessness support (British Columbia Health of the Homeless Survey)	N	Y	Y	N	N	N	Y	N	N	N
#411	Souza 2020	2020	Cognition, Health, and Social Support of Formerly Homeless Older Adults in Permanent Supportive Housing	Souza, A. M.; Tsai, J. H. C.; Pike, K. C.; Martin, F.; McCurry, S. M.	Innovation in Ageing	USA	older people	53	0.868	60.8 (SD 6.3)	Housing support program to people at risk/formerly homeless - permanent supportive housing agencies	N	Y	N	Y	N	Y	N	Y	N	N
#213	Stergiopoulos 2015	2015	Neurocognitive impairment in a large sample of homeless adults with mental illness	Stergiopoulos, V.; Cusi, A.; Bekele, T.; Skosireva, A.; Latimer, E.; Schutz, C.; Fernando, I.; Rourke, S. B.	Acta Psychiatrica Scandinavica	Canada	MH	1500	0.67	41.1	Housing support program to people at risk/formerly homeless - housing first support program	Y	Y	Y	N	N	Y	N	N	N	N
#183	Synovec 2018	2018	Occupational Therapy in Health Care Agencies Serving Adults Experiencing Homelessness: Outcomes of a Pilot Model	Synovec, Caitlin E.	THESIS/DISSERTATION	USA	adults	172	0.73	23-73	Health service for homeless people	Y	Y	Y	N	Y	N	N	Y	N	N																										unknown - collated result	OT	N
#600	Synovec 2020	2020	Evaluating Cognitive Impairment and Its Relation to Function in a Population of Individuals Who Are Homeless	Synovec, Caitlin E.	Occupational Therapy in Mental Health	USA	adults	172	0.73	23-73	Health service for homeless people	Y	Y	Y	N	N	N	N	Y	N	N																										unknown - collated result	OT	N
#631	Synovec 2020	2020	Addressing brain injury in health care for the homeless settings: A pilot model for provider training. [References]	Synovec, Caitlin E.; Berry, Sean	Work	USA	adults	172	0.73	51 (23-73)	Health service for homeless people	Y	Y	Y	N	N	N	N	Y	N	N
#775	Teesson 1993	1993	Prevalence of Cognitive Impairment Among Homeless Men in a Shelter in Australia.	Teesson, M., & Buhrich, N.	Psychiatric Services	Australia	men only	56	1	57(10.7) significant impairment; 59(7.8) mild impairment; 48(13.4) no impairment	Homeless service with accommodation	Y	N	Y	N	Y	Y	N	N	N	N
#614	Thompson 2020	2020	Alcohol-related brain injury: An unrecognized problem in acute medicine	Thompson, Andrew; Richardson, Paul; Pirmohamed, Munir; Owens, Lynn	Alcohol	UK	SUD	1276	0.694	52 (SD=14)	Other health service - hospital	N	N	Y	N	N	N	N	N	N	N
#540	To 2015	2015	Healthcare Utilization, Legal Incidents, and Victimization Following Traumatic Brain Injury in Homeless and Vulnerably Housed Individuals: A Prospective Cohort Study	To, Matthew J.; O'Brien, Kristen; Palepu, Anita; Hubley, Anita M.; Farrell, Susan; Aubry, Tim; Gogosis, Evie; Muckle, Wendy; Hwang, Stephen W.	Journal of Head Trauma Rehabilitation	Canada	adults	1181	0.662	43	Homeless service with accommodation	N	Y	Y	N	N	N	N	N	N	N
#42	Topolovec-Vranic 2014	2014	Traumatic brain injury among men in an urban homeless shelter: observational study of rates and mechanisms of injury	Topolovec-Vranic, J.; Ennis, N.; Howatt, M.; Ouchterlony, D.; Michalak, A.; Masanic, C.; Colantonio, A.; Hwang, S. W.; Kontos, P.; Stergiopoulos, V.; Cusimano, M. D.	CMAJ: Canadian Medical Association Journal	Canada	men only	111	1	54.2 (27-81)	Homeless service with accommodation	N	Y	Y	N	N	Y	N	N	N	N
#537	Topolovec-Vranic 2017	2017	The high burden of traumatic brain injury and comorbidities amongst homeless adults with mental illness	Topolovec-Vranic, J.; Schuler, A.; Gozdzik, A.; Somers, J.; Bourque, P. E.; Frankish, C. J.; Jbilou, J.; Pakzad, S.; Palma Lazgare, L. I.; Hwang, S. W.	Journal of Psychiatric Research	Canada	MH	2088	0.676245	41	Housing support program to people at risk/formerly homeless - Homelessness program (At Home/Chez Soi)	Y	Y	Y	N	N	N	N	N	N	N
#215	Twamley 2019	2019	Neurocognition, psychiatric symptoms, and lifetime homelessness among veterans with a history of traumatic brain injury	Twamley, E. W.; Hays, C. C.; Van Patten, R.; Seewald, P. M.; Orff, H. J.; Depp, C. A.; Olsen, D. C.; Jak, A. J.	Psychiatry Research	USA	vets	32	1	34.88 (SD 10.88)	Other health service - medical records from veterans referred for neuropsych testing following TBI	N	Y	Y	Y	N	N	N	N	N	N
#462	Valera 2003	2003	Brain injury in battered women.	Valera, Eve M.; Berenbaum, Howard	Journal of Consulting and Clinical Psychology	USA	women only	99	0	32.0 (18-54)	General, mixed or unspecified homelessness support - programs targeting women leaving or experiencing violence	Y	Y	Y	N	N	N	Y	Y	N	Y
#100	VanStraaten 2017	2017	Self-reported care needs of Dutch homeless people with and without a suspected intellectual disability: a 1.5-year follow-up study	Van Straaten, B.; Rodenburg, G.; Van der Laan, J.; Boersma, S. N.; Wolf, Jrlm; Van de Mheen, D.	Health & Social Care in the Community	prevalence	adults	336	0.846	40.7 (SD 12.8)	General, mixed or unspecified homelessness support	N	Y	Y	N	Y	N	N	Y	N	Y
#406	Vella 2015	2015	Cognitive assessment of the sheltered homeless	Vella, Lea	THESIS/DISSERTATION	USA	adults	100	0.81	48.9 (18-66)	Homeless service with accommodation	Y	Y	Y	Y	Y	Y	N	Y	Y	N
#303	Vila-Rodriguez 2013	2013	The hotel study: Multimorbidity in a community sample living in marginal housing	Vila-Rodriguez, F.; Panenka, W. J.; Lang, D. J.; Thornton, A. E.; Vertinsky, T.; Wong, H.; Barr, A. M.; Procyshyn, R. M.; Sidhu, J. J.; Smith, G. N.; Buchanan, T.; Krajden, M.; Krausz, M.; Montaner, J. S.; MacEwan, G. W.; Honer, W. G.	American Journal of Psychiatry	Canada	adults	293	0.768	44.1 (37.1-50.9)	General, mixed or unspecified homelessness support - Hotel Study (observational study of people homeless and marginally housed)	Y	Y	Y	N	N	Y	N	Y	Y	N
#397	Waclawik 2019	2019	Cognitive Impairment in Marginally Housed Youth: Prevalence and Risk Factors	Waclawik, K.; Jones, A. A.; Barbic, S. P.; Gicas, K. M.; O'Connor, T. A.; Smith, G. N.; Leonova, O.; Mathias, S.; Barr, A. M.; Procyshyn, R. M.; Lang, D. J.; Woodward, M. L.; MacEwan, G. W.; Panenka, W. J.; Yamamoto, A.; Honer, W. G.; Thornton, A. E.	Frontiers in Public Health	Canada	young people	101	0.75	25.1 (20-29)	Homeless service with accommodation	Y	Y	Y	N	N	N	N	Y	N	N
#136	White 2019	2019	The Prevalence of Cognitive Impairment among People Attending a Homeless Service in Far North Queensland with a Majority Aboriginal and/or Torres Strait Islander People	White, P.; Townsend, C.; Lakhani, A.; Cullen, J.; Bishara, J.; White, A.	Australian Psychologist	Australia	indigenous	60	0.67	30-49	General, mixed or unspecified homelessness support - homeless service (veterans)	N	Y	N	N	N	Y	N	Y	N	N
#131	Yim 2015	2015	Prevalence of Mental Illness among Homeless People in Hong Kong	Yim, L. C.; Leung, H. C.; Chan, W. C.; Lam, M. H.; Lim, V. W.	PLoS ONE [Electronic Resource]	Hong Kong	adults	79	0.937	51-65 (21-80+)	General, mixed or unspecified homelessness support - NGO Homelessness services	Y	Y	Y	N	N	Y	N	N	Y	N
#141	Zhou 2019	2019	Prevalence and Risk Factors of Brain Infarcts and Associations With Cognitive Performance in Tenants of Marginal Housing	Zhou, Lily W.; Panenka, William J.; Jones, Andrea A.; Gicas, Kristina M.; Thornton, Allen E.; Heran, Manraj K. S.; Volders, David; Lang, Donna J.; Vertinsky, Alexandra Talia; Rauscher, Alexander; Su, Wayne; Barr, Alasdair M.; MacEwan, Gordon William; Honer, William G.; Field, Thalia S.	Journal of the American Heart Association	Canada	adults	228	0.77	43.4 (23-63)	Homeless service with accommodation (Crisis/shelter) - Homelessness service (SRO Hotels)	N	N	Y	N	N	Y	N	N	N	N
#800	Zlotnick 1995	2019	Prevalence and Risk Factors of Brain Infarcts and Associations With Cognitive Performance in Tenants of Marginal Housing	Zlotnick, C., Fischer, P. J., & Agnew, J.	Journal of the American Heart Association	USA	SUD	76	1	not stated	Mental Health /SUD Treatment Service - Health service (A&D/Psych)	N	Y	Y	N	N	N	N	N	N	N
[truncated: 762 more columns]
